# Supplementary material for: The association between early-onset cardiac events caused by neoadjuvant or adjuvant chemotherapy in triple-negative breast cancer patients and some novel autophagy-related polymorphisms in their genomic DNA: a real-world study
Source: Cancer Commun (Lond). 2018 Dec 4;38:71. doi: 10.1186/s40880-018-0343-7 (PMC6280434; doi:10.1186/s40880-018-0343-7)
Supplement: Supplementary file 1 — Additional file 1: Table S1. The polymerase chain reaction primers and probes involved. [file 40880_2018_343_MOESM1_ESM.xls]

## Sheet: Sheet1
Additional file1: Table S1. The polymerase chain reaction primers and probes involved
Gene	SNP_ID	PCR probe (5′--3′)
		Reverse	Forward
ATM	rs1003623	ACGTTGGATGTCCAAACAATACATAACAC	ACGTTGGATGGTTAGCCTTTTACCTCTCAG
	rs227060	ACGTTGGATGTATTTCCTTTGCCCAAGCCC	ACGTTGGATGTGGGAGGTGTAGAACAGAAG
	rs228589	ACGTTGGATGTTTGGCCTCAAAGGTCCTTC	ACGTTGGATGCTTGTATTGGGTAAGCGCGG
	rs664143	ACGTTGGATGTTCTTACCAGGTAGACTGTG	ACGTTGGATGGAAGCAGTGCTCTTCACATC
	rs664677	ACGTTGGATGGGCATATTCCACATAATGAC	ACGTTGGATGCTCAGAAAACTCACTGAAAG
ATG5	rs473543	ACGTTGGATGGGAAGAGAGAAGGACAAGGG	ACGTTGGATGAGGTGAAAGGTGATTACTTG
	rs3761796	ACGTTGGATGTGTGGTGTACACTGGATAGG	ACGTTGGATGAAGAGGACCATAACTGTGGC
ATG7	rs2594971	ACGTTGGATGTAAGGGAGACGCTCTCCATC	ACGTTGGATGAAGTGGGAGGAACTTGAGTC
	rs111595248	ACGTTGGATGGGTGAGAATTACAAAGAAAC	ACGTTGGATGCCACCCTAACTGATCAATGT
	rs4684789	ACGTTGGATGCAGATCCTGGCAGCTGCCT	ACGTTGGATGAGCCCAGGCTCGGCCTTTCT
ATG12	rs1058600	ACGTTGGATGGGTGTCAAAAGCACTTGATG	ACGTTGGATGGTTTTCAAGTTGGAAAATGC
	rs5870670	ACGTTGGATGTTGTTTGCCACTGAGGGTTC	ACGTTGGATGAGAATAACTAAATGGATGC
STMN1	rs182455	ACGTTGGATGTCTGGGTTTGTTGGGAGATG	ACGTTGGATGAACTTTAACCCAGCCCTCTC
ATG13	rs13448	ACGTTGGATGAGCAGCTGTGCTTCAGTGGA	ACGTTGGATGAGCCTTGTATGTGGGAACAG
	rs10838611	ACGTTGGATGCTCTCTCTCTGGATCTGCTC	ACGTTGGATGAGTTTCCTCGCTCCTGTTTC
MAP1LC3A	rs4911429	ACGTTGGATGAAGCCACCATCAGTTCTCCC	ACGTTGGATGATGTACACAGGTTTGCGTCC
	rs6088521	ACGTTGGATGTTGCTTGAGCCCAGGAGTTG	ACGTTGGATGCCACACCTGGGTAATTTTTC
MAP1LC3B	rs9903	ACGTTGGATGAGACCCTGAGTCTTCTCTTC	ACGTTGGATGTAGGGAGATCTCTCTAGCTG
	rs35227715	ACGTTGGATGACGGGCGAGCGGCGACCCT	ACGTTGGATGAGAGAGACTTGGTGGTGCTG
	rs7865	ACGTTGGATGAAGGGATGTTACCAACTGAG	ACGTTGGATGTAACACTCCTAGGTGGGAAC
	rs16944733	ACGTTGGATGTGGGCGCCTGAGGCCCCTGA	ACGTTGGATGTGCCATCTCCTCAGGGCCG
CASP3	rs1049216	ACGTTGGATGTACAGTGATGCTGTGCTATG	ACGTTGGATGATACACAGTCTTAAGTGGGG
	rs12108497	ACGTTGGATGCCATTACCAGTTCTCACCAC	ACGTTGGATGGTCAATTAAGCCGGCTGTTG
	rs2720376	ACGTTGGATGCCTTCCACATTAACGTACAG	ACGTTGGATGTTCTGAGGGATGTTTCCCAC
CRYAB	rs14133	ACGTTGGATGCATTGGGTGTGGACAGAAAG	ACGTTGGATGGAGAGACACAAACACGTCTG
